# Supplementary material for: Phenotypic Spectrum and Molecular Basis in a Chinese Cohort of Osteogenesis Imperfecta With Mutations in Type I Collagen
Source: Front Genet. 2022 Jan 28;13:816078. doi: 10.3389/fgene.2022.816078 (PMC8831862; doi:10.3389/fgene.2022.816078)
Supplement: Supplementary file 1 [file Table2.XLSX]

## Sheet: Sheet1
	S268	S489	S339	S18
Sillence type	III	IV	IV	I
Mutation	COL1A1, c.590G>A, p.Gly197Asp COL1A2, c.650G>A, p.Gly217Glu	COL1A1: c.4198G>C, p.Ala1400Pro COL1A2: c.2943delT, p.Gly982Valfs*41	COL1A1: c.805-2A>G	COL1A2, c.792+2T>G
Age	11	3	10	6
Blue sclera	+	+	+	+
Dentinogenesis imperfecta	-	-	-	+
Hearing loss	-	-	-	-
Scoliosis/kyphoscoliosis	+	-	+	-
Long Bone Deformity	+	+	+	+
First fracture	1 month	1 y/o	14 days	1 y/o
Fracture (times)	10+	4	10+	6
Cobb angle	53°	N/A	S-shape, 31°(L), 22°(R)	N/A
Bisphosphonate treatment	-	+	+	+
LS BMD (g/cm2) (Z score)	N/A	0.174 g/cm2 (-6.1)	0.243g/cm2 (-4.8)	0.508g/cm2 (-0.3)
FN BMD (g/cm2) (Z score)	N/A	0.102 g.cm2	N/A	0.372g/cm2 (-3.9)
Height (cm)/Weight (kg)	85/15	79.5/9.7	115/23	112/17
BMI	20.8	12.5	17.4	13.6
