# Supplementary material for: Phenotypic Spectrum and Molecular Basis in a Chinese Cohort of Osteogenesis Imperfecta With Mutations in Type I Collagen
Source: Front Genet. 2022 Jan 28;13:816078. doi: 10.3389/fgene.2022.816078 (PMC8831862; doi:10.3389/fgene.2022.816078)
Supplement: Supplementary file 2 [file Table3.XLSX]

## Sheet: DEGs between COL1-OI and non-OI
								FPKM
								non-OI	non-OI	COL1 OI	COL1 OI	COL1 OI	COL1 OI	COL1 OI	COL1 OI
Gene_name	Gene_id	Gene_type	log2(FC)	lfcSE	pvalue	padj	Direction	B14	B15	S501	S144	B23_L4	S502	S503	S372
PRSS3	ENSG00000010438.16	protein_coding	-3.274	0.660162	6.63413e-08	1.68874e-05	Higher in non-OI	4.29826	3.85926	0.506884	0.532203	0.35219	0.30521	0.222431	0.353775
ANLN	ENSG00000011426.10	protein_coding	2.055	0.564933	5.23483e-06	0.000486604	higher in COL1 OI	1.91835	1.48376	3.43366	11.4557	7.18177	13.7401	16.5887	29.4965
CLDN11	ENSG00000013297.10	protein_coding	-5.596	1.48273	3.86585e-05	0.00245074	Higher in non-OI	0.173161	81.3167	0.844698	0.66949	0.542029	0.133424	0.118557	1.03112
NRXN3	ENSG00000021645.18	protein_coding	-2.208	0.483797	4.90605e-07	8.28322e-05	Higher in non-OI	1.66062	2.70873	0.279184	0.472134	0.660109	0.401503	0.581789	0.163121
RAB27B	ENSG00000041353.9	protein_coding	3.647	1.14579	5.0257e-05	0.00294877	higher in COL1 OI	0.0119253	0.0133036	0.0314806	4.73054	0.416089	0.0515874	0.19218	3.84149
EPHA3	ENSG00000044524.10	protein_coding	-3.021	0.704096	2.00897e-06	0.000232451	Higher in non-OI	0.49211	0.750336	0.0479938	0.311378	0.102509	0.043746	0	0.117828
ELN	ENSG00000049540.16	protein_coding	-2.11	0.650602	0.000107929	0.00520638	Higher in non-OI	654.029	268.743	126.434	17.0208	91.3882	164.41	145.564	57.0906
CDH3	ENSG00000062038.13	protein_coding	-4.661	1.10808	3.35606e-06	0.000342773	Higher in non-OI	0.63781	0.275237	0	0	0	0.0498873	0.0270971	0
MCM10	ENSG00000065328.16	protein_coding	2.315	0.480704	4.06359e-08	1.1206e-05	higher in COL1 OI	0.206814	0.224368	0.701769	2.33166	1.25483	1.64812	2.77858	3.0577
ERBB3	ENSG00000065361.14	protein_coding	-3.229	0.684069	3.0585e-07	5.68606e-05	Higher in non-OI	0.695099	2.30792	0.304532	0.300082	0.158071	0.264082	1.3441	0.440005
NGEF	ENSG00000066248.14	protein_coding	-3.189	1.02388	0.000189822	0.00801225	Higher in non-OI	3.41664	0.0479942	0.0636723	0.178649	0.144103	0.129444	0.489198	0.0809016
ASPM	ENSG00000066279.16	protein_coding	2.371	0.806817	4.61856e-05	0.00276461	higher in COL1 OI	0.151173	0.160362	0.373446	1.55039	0.690855	1.1078	1.12447	3.28556
SDK2	ENSG00000069188.16	protein_coding	3.092	0.891061	1.19901e-05	0.00094023	higher in COL1 OI	0.0250963	0	0.509915	0.178192	0.209027	0.675716	0.292967	0.240527
LIMS2	ENSG00000072163.19	protein_coding	-2.187	0.626464	4.62829e-05	0.00276461	Higher in non-OI	72.3218	58.0435	18.3843	4.80312	19.8201	18.8335	15.0765	5.25987
HMMR	ENSG00000072571.19	protein_coding	2.395	0.642435	3.947e-06	0.00039106	higher in COL1 OI	0.511115	0.322607	0.685515	4.93875	2.08442	2.57607	2.48387	8.16538
MRVI1	ENSG00000072952.18	protein_coding	-4.158	0.480083	9.27032e-19	3.06773e-15	Higher in non-OI	6.36554	10.8571	0.519505	0.781007	0.279438	1.15317	0.835216	0.212148
TNS1	ENSG00000079308.16	protein_coding	-2.155	0.462824	3.37191e-07	6.13095e-05	Higher in non-OI	107.903	75.6332	32.0343	28.0828	30.2311	31.0256	14.6923	21.4463
PTPRH	ENSG00000080031.9	protein_coding	-2.397	0.550469	1.22938e-06	0.000165376	Higher in non-OI	1.28485	3.41956	0.28763	0.0950733	0.42765	0.248722	0.348561	0.204457
COL4A4	ENSG00000081052.11	protein_coding	-3.576	1.01788	4.12697e-05	0.00260629	Higher in non-OI	0.0129779	0.120656	0	0.00423097	0	0	0.00460577	0.0167272
SUSD2	ENSG00000099994.10	protein_coding	-2.264	0.686009	7.03373e-05	0.0037311	Higher in non-OI	0.176623	0.621276	0.0859645	0.0663577	0.0305715	0.0391016	0.0434231	0.157372
PLCB4	ENSG00000101333.16	protein_coding	2.818	0.646087	2.05028e-07	4.13707e-05	higher in COL1 OI	2.21147	1.42753	0.983956	5.47498	7.32665	10.5085	16.2535	14.1896
SGCG	ENSG00000102683.7	protein_coding	-3.43	0.907977	1.84486e-05	0.00135067	Higher in non-OI	0.855365	4.50429	0.17289	0.0641072	0.592908	0.47096	0	0
MEDAG	ENSG00000102802.9	protein_coding	-3.255	0.742819	1.64249e-06	0.000199829	Higher in non-OI	11.1622	42.7774	0.346746	3.53408	0.231998	3.88123	5.21956	2.48644
HAS3	ENSG00000103044.10	protein_coding	-3.075	0.529213	8.15891e-10	3.97051e-07	Higher in non-OI	4.726	1.61492	1.38997	1.25281	0.791866	0.67891	1.21305	1.29341
EYA1	ENSG00000104313.17	protein_coding	6.157	2.61774	3.83088e-05	0.00243791	higher in COL1 OI	0	0	0.441697	0.162929	0.0686736	0.301408	0.699446	0.173027
LYL1	ENSG00000104903.4	protein_coding	-2.151	0.701036	0.000135712	0.00616891	Higher in non-OI	0.397512	0.478919	0.193476	0.0717514	0.0415071	0	0	0.188962
TFPI2	ENSG00000105825.11	protein_coding	-3.145	0.637312	1.11142e-07	2.62707e-05	Higher in non-OI	5.02976	37.9766	1.44501	3.53145	0.805528	0.83775	5.24059	3.6345
NPTX2	ENSG00000106236.3	protein_coding	4.165	0.558183	1.43761e-15	2.97334e-12	higher in COL1 OI	0.176945	0	2.92554	4.30149	2.52893	3.50993	2.58333	3.36821
DKK1	ENSG00000107984.9	protein_coding	-2.163	0.551677	8.77799e-06	0.000726203	Higher in non-OI	16.9737	42.3142	5.87397	11.1774	3.71083	1.86315	8.64624	11.0323
ABCC3	ENSG00000108846.15	protein_coding	2.168	0.600106	6.14232e-06	0.000552341	higher in COL1 OI	0.680835	0.549305	5.98725	1.92256	3.36123	1.9779	2.98993	2.62446
SOD3	ENSG00000109610.5	protein_coding	-2.058	0.498038	3.41187e-06	0.000346336	Higher in non-OI	1.64183	9.50739	1.64981	1.0081	1.56818	1.70188	1.7899	1.09861
NKX3-2	ENSG00000109705.7	protein_coding	-3.008	0.884975	5.8043e-05	0.00333465	Higher in non-OI	0.0847943	0.359336	0	0.0331169	0	0.0650178	0.0180715	0.0218145
BST1	ENSG00000109743.10	protein_coding	-2.801	0.541125	2.82073e-08	8.64294e-06	Higher in non-OI	15.656	55.5324	4.14464	5.52695	2.59671	10.343	5.38999	3.32375
CLEC2B	ENSG00000110852.4	protein_coding	-3.732	1.1517	0.00012235	0.00565473	Higher in non-OI	0.0620325	3.29951	0	0.18154	0.174663	0	0.0330834	0.0845037
KRT18	ENSG00000111057.10	protein_coding	-5.072	0.539938	1.64246e-21	9.05869e-18	Higher in non-OI	290.399	308.436	7.90475	30.3538	5.24708	5.62516	10.5025	7.51021
ADGRG6	ENSG00000112414.14	protein_coding	-3.582	0.846331	2.87732e-06	0.000303236	Higher in non-OI	0.0998118	0.564086	0	0.0417305	0.0744392	0.22105	0.0357171	0.0409727
TTK	ENSG00000112742.9	protein_coding	2.356	0.608342	2.38371e-06	0.000259479	higher in COL1 OI	0.347087	0.523943	1.32864	3.70429	1.89109	2.11338	1.78462	5.26389
THBS4	ENSG00000113296.14	protein_coding	3.915	0.873038	1.88147e-07	3.9406e-05	higher in COL1 OI	0.0950621	0.573714	2.33208	1.23913	2.93181	0.0870694	2.90602	2.00879
WWC1	ENSG00000113645.14	protein_coding	2.265	0.587374	2.23211e-06	0.000250083	higher in COL1 OI	1.076	0.126249	5.18656	2.79316	2.19783	3.12747	2.61481	3.45851
GALNT3	ENSG00000115339.13	protein_coding	2.453	0.526783	6.38317e-08	1.65025e-05	higher in COL1 OI	0.454592	0.425337	1.59033	3.07744	2.48885	3.06689	7.0325	5.30156
EFEMP1	ENSG00000115380.19	protein_coding	-3.137	0.60697	3.3718e-08	9.90097e-06	Higher in non-OI	149.054	674.182	52.813	44.3507	9.36811	29.5772	72.1216	63.0662
BMP8B	ENSG00000116985.11	protein_coding	5.526	1.17294	6.07359e-07	9.57082e-05	higher in COL1 OI	0.0370292	0.0103262	0.586171	0.565502	0.416504	0.146705	0.749315	0.143069
PADI2	ENSG00000117115.12	protein_coding	-2.805	0.909724	0.000192618	0.00810955	Higher in non-OI	0.351066	1.77852	0.131286	0.10195	0.263456	0.00995565	0.044182	0.0436743
CENPF	ENSG00000117724.12	protein_coding	2.009	0.802388	0.000172773	0.00746397	higher in COL1 OI	0.589219	0.27249	0.489414	1.89812	1.42644	2.02962	1.19199	6.01028
KIF14	ENSG00000118193.11	protein_coding	2.881	0.861497	1.49595e-05	0.00112509	higher in COL1 OI	0.0318547	0.0284287	0.073996	0.523205	0.25067	0.318328	0.375128	1.19468
SGIP1	ENSG00000118473.21	protein_coding	-2.708	0.611782	9.13991e-07	0.000133831	Higher in non-OI	2.17077	5.11911	1.08724	2.50708	0.835571	1.56327	0.563486	0.090707
FLVCR2	ENSG00000119686.9	protein_coding	3.572	0.972299	2.87357e-05	0.00197287	higher in COL1 OI	0.265029	0.0140938	1.47152	1.24678	0.629357	0.559332	0.909325	1.33044
IFIT2	ENSG00000119922.9	protein_coding	-2.246	0.741979	0.000215554	0.00893876	Higher in non-OI	0.107777	2.73702	0.0976241	0.376878	0.208399	0.177672	0.378233	0.378779
TEK	ENSG00000120156.20	protein_coding	-4.249	1.16936	4.61127e-05	0.00276461	Higher in non-OI	0.355295	9.89568	0.0852338	0.194715	0.0410841	0.0368494	0.611796	0.19345
RDH10	ENSG00000121039.9	protein_coding	-2.12	0.560311	1.48264e-05	0.00112017	Higher in non-OI	0.901089	9.65686	0.635244	2.05533	0.628289	0.844305	1.90541	1.81175
MND1	ENSG00000121211.7	protein_coding	2.353	0.530581	5.36406e-07	8.7875e-05	higher in COL1 OI	0.621855	0.744048	3.54744	5.34332	3.04186	2.54698	4.99477	4.02548
FAM213A	ENSG00000122378.13	protein_coding	3.997	0.906002	2.20539e-06	0.000249935	higher in COL1 OI	0.0225235	0	0.450073	1.13731	0.902208	0.549889	0.508126	1.03168
COL10A1	ENSG00000123500.9	protein_coding	4.643	0.683139	2.68177e-12	3.41328e-09	higher in COL1 OI	0	0.0157481	0.684977	18.5504	0.619669	0.764836	13.4607	13.9465
KCNS1	ENSG00000124134.8	protein_coding	2.344	0.685778	1.29466e-05	0.0010057	higher in COL1 OI	0.0718765	0.110336	0.854564	1.0728	0.936254	0.360837	0.21064	1.17151
PTGIS	ENSG00000124212.5	protein_coding	-3.255	0.651862	8.63241e-08	2.16412e-05	Higher in non-OI	27.0096	100.854	2.86502	4.20192	11.309	1.29915	10.9304	6.61308
NRN1	ENSG00000124785.8	protein_coding	2.278	0.840411	0.000158805	0.00698827	higher in COL1 OI	0.0657973	0.228382	1.52143	0.320537	0.242792	1.05558	1.78989	0.422119
RHOJ	ENSG00000126785.12	protein_coding	-2.016	0.515328	8.68707e-06	0.000725361	Higher in non-OI	12.3058	34.4859	4.20125	14.5963	6.31617	4.512	6.05026	0.9939
DLGAP5	ENSG00000126787.12	protein_coding	2.383	0.683811	8.19877e-06	0.000699262	higher in COL1 OI	0.651318	0.389692	0.953253	6.25815	3.79073	3.8152	3.22885	10.3819
MASP1	ENSG00000127241.16	protein_coding	-4.235	1.19306	6.2737e-05	0.00349511	Higher in non-OI	0.52178	17.5529	0.426566	0.38663	0.773657	0.0651337	0.657668	0.865244
TUBA4A	ENSG00000127824.13	protein_coding	2.092	0.617442	1.37779e-05	0.00106032	higher in COL1 OI	1.44963	0.325115	6.96435	3.20901	2.9532	4.52793	4.67479	7.2081
TNFRSF19	ENSG00000127863.15	protein_coding	2.571	0.466365	6.62869e-10	3.42745e-07	higher in COL1 OI	1.57652	3.02398	13.2265	29.0974	15.7569	9.77572	29.9386	27.7315
ALDH1A2	ENSG00000128918.14	protein_coding	-8.861	1.44676	1.96782e-10	1.30238e-07	Higher in non-OI	0	28.2865	0.209409	0	0	0	0.0163912	0
ISLR	ENSG00000129009.12	protein_coding	-2.219	0.503151	1.08078e-06	0.000149021	Higher in non-OI	10.5	26.5331	7.87544	4.97693	4.32832	2.75726	4.16285	2.31418
E2F8	ENSG00000129173.12	protein_coding	2.46	0.567884	6.03088e-07	9.57082e-05	higher in COL1 OI	0.107692	0.263577	0.302891	0.832234	0.692901	0.50416	0.645778	1.09806
TOP2A	ENSG00000131747.14	protein_coding	2.034	0.742075	9.16692e-05	0.00458235	higher in COL1 OI	1.07975	1.32249	1.44127	8.26244	5.71405	6.33022	8.38265	21.6866
PPARG	ENSG00000132170.19	protein_coding	3.553	0.762948	2.40183e-07	4.73103e-05	higher in COL1 OI	0.519127	0	1.08534	1.0351	0.650223	1.98819	1.77366	1.47503
MATN2	ENSG00000132561.13	protein_coding	2.809	0.578429	1.77527e-08	6.52747e-06	higher in COL1 OI	2.40288	0.656056	10.2354	22.8755	11.4172	9.41467	19.6911	30.6444
POSTN	ENSG00000133110.14	protein_coding	-2.467	0.759953	0.000117436	0.0055045	Higher in non-OI	153.286	414.464	16.4378	44.7553	8.27625	107.72	14.6606	95.2822
MYH11	ENSG00000133392.17	protein_coding	-4.055	0.814028	1.04965e-07	2.51703e-05	Higher in non-OI	4.23276	0.0838029	0.102272	0.0232645	0.0504134	0.13341	0.0406926	0.101401
TSPAN2	ENSG00000134198.9	protein_coding	-2.056	0.480305	1.62864e-06	0.000199611	Higher in non-OI	4.88144	2.35635	0.579035	0.61501	0.262209	0.643597	0.393217	0.245699
COL4A2	ENSG00000134871.17	protein_coding	-2.004	0.486694	3.65908e-06	0.000364718	Higher in non-OI	800.395	285.55	134.325	117.855	169.108	65.49	163.498	157.292
PKIB	ENSG00000135549.14	protein_coding	-2.953	0.629006	2.61346e-07	5.08733e-05	Higher in non-OI	2.07556	4.1843	0	0.6341	0.271909	0.229424	0.0846715	0.245187
BRIP1	ENSG00000136492.8	protein_coding	2.064	0.713121	7.32687e-05	0.0038364	higher in COL1 OI	0.0653227	0.0971567	0.145579	0.654545	0.419779	0.801191	0.98255	1.68074
ARRB1	ENSG00000137486.16	protein_coding	-2.321	0.393691	3.80902e-10	2.25086e-07	Higher in non-OI	3.34417	4.5262	1.48338	1.28702	1.10928	0.666642	1.19279	0.817798
LRRC32	ENSG00000137507.11	protein_coding	-3.12	0.356796	3.30287e-19	1.36623e-15	Higher in non-OI	20.1775	12.5008	1.8532	2.37642	2.27086	2.10914	2.73986	1.58061
SULF1	ENSG00000137573.13	protein_coding	-2.145	0.583188	2.29445e-05	0.00163638	Higher in non-OI	62.3302	437.626	41.8635	38.4417	34.46	39.2751	108.78	41.3131
ARHGAP20	ENSG00000137727.12	protein_coding	-3.979	0.805997	9.51859e-08	2.3161e-05	Higher in non-OI	0.120399	0.205411	0	0.0535933	0	0	0.0194226	0.0235342
KIF20B	ENSG00000138182.14	protein_coding	2.62	0.73939	7.62775e-06	0.000660779	higher in COL1 OI	0.266041	0.0851851	0.168571	1.12046	0.568761	0.740829	0.742415	2.04824
RBP4	ENSG00000138207.13	protein_coding	5.435	1.00359	4.50903e-09	1.91299e-06	higher in COL1 OI	0.118341	0	6.22071	2.49845	7.44913	5.49537	13.8979	1.36093
MNS1	ENSG00000138587.5	protein_coding	2.419	0.787521	7.07178e-05	0.0037311	higher in COL1 OI	0.124746	0.111265	0.341361	1.1802	0.67414	0.763568	1.19703	1.89107
PCDH10	ENSG00000138650.8	protein_coding	-3.842	1.04655	3.60463e-05	0.00233891	Higher in non-OI	5.04519	0.243857	0.0961785	0.277711	0.153599	0.187599	0.0313172	0.202075
ZGRF1	ENSG00000138658.15	protein_coding	2.514	0.946716	0.000210487	0.00879476	higher in COL1 OI	0.0872011	0.106179	0.381355	0.382579	0.302077	0.240086	0.234565	1.36027
CENPE	ENSG00000138778.11	protein_coding	2.258	0.783269	6.77371e-05	0.00365074	higher in COL1 OI	0.0400647	0.118481	0.132689	0.798663	0.258749	0.483029	0.52946	1.39056
B4GALNT3	ENSG00000139044.10	protein_coding	5.941	2.56372	4.85097e-05	0.00286658	higher in COL1 OI	0	0	0.0485009	0.727474	0.259502	0.212366	0.405925	0.137904
ACVRL1	ENSG00000139567.12	protein_coding	-4.008	0.613313	1.15901e-11	1.12806e-08	Higher in non-OI	2.34901	25.3596	1.88465	0.484767	1.03833	1.29885	0.568675	1.96305
MFGE8	ENSG00000140545.14	protein_coding	-2.218	0.350494	2.8679e-11	2.49749e-08	Higher in non-OI	690.016	553.597	147.277	148.628	151.819	137.4	212.415	98.54
ST8SIA2	ENSG00000140557.11	protein_coding	4.7	1.36129	0.00024613	0.00995712	higher in COL1 OI	0	0	0.192967	0.168853	0.693343	0.217348	0.0904862	0.291177
GATA6	ENSG00000141448.8	protein_coding	-2.611	0.613918	2.37334e-06	0.000259479	Higher in non-OI	5.58274	12.2151	1.49622	2.90017	1.04461	0.533889	1.79507	0.78526
PLK4	ENSG00000142731.10	protein_coding	2.373	0.664776	8.43477e-06	0.000715701	higher in COL1 OI	0.148301	0.970502	0.473094	1.11588	1.54606	0.754378	1.36261	4.45844
TINAGL1	ENSG00000142910.15	protein_coding	-3.913	0.728857	1.41561e-08	5.32335e-06	Higher in non-OI	45.1614	45.8812	1.8781	2.66863	0.683927	1.09551	9.75	4.7498
NUF2	ENSG00000143228.12	protein_coding	2.32	0.51824	2.08991e-07	4.16622e-05	higher in COL1 OI	0.414214	0.562233	2.29803	5.9208	2.48294	3.97089	1.95203	5.80712
DTL	ENSG00000143476.17	protein_coding	2.026	0.444208	1.42525e-07	3.06263e-05	higher in COL1 OI	0.236386	1.88091	1.74314	2.32336	1.49651	1.72613	4.49673	3.14034
CDCA7	ENSG00000144354.13	protein_coding	2.035	0.519526	2.25994e-06	0.000250959	higher in COL1 OI	0.536944	0.756532	1.48462	5.53989	3.81745	1.76583	2.05934	4.51839
ACKR3	ENSG00000144476.5	protein_coding	2.2	0.487292	1.41166e-07	3.06263e-05	higher in COL1 OI	0.562794	1.59725	8.30708	3.57798	7.25965	3.84566	14.0742	7.03275
PM20D2	ENSG00000146281.5	protein_coding	2.191	0.515747	7.01337e-07	0.000105494	higher in COL1 OI	0.0665047	0.201354	0.290752	0.677849	0.566385	0.802945	0.657721	1.11342
CSGALNACT1	ENSG00000147408.14	protein_coding	-3.069	0.811507	1.87867e-05	0.00136336	Higher in non-OI	0.410774	11.6817	0.739762	1.26661	0.0397166	2.92469	0.274204	1.30027
CCDC81	ENSG00000149201.9	protein_coding	-2.5	0.664911	1.3952e-05	0.00106875	Higher in non-OI	1.32215	1.20063	0.150225	0.645852	0.0964998	0.370039	0.454999	0.267231
NCAM1	ENSG00000149294.16	protein_coding	2.96	0.466479	5.20219e-12	6.14825e-09	higher in COL1 OI	0.221916	0.727951	3.29204	4.38728	8.21255	2.02424	4.02027	5.43021
KIAA1755	ENSG00000149633.11	protein_coding	-2.04	0.50304	4.75448e-06	0.000452112	Higher in non-OI	5.12712	1.86305	1.1287	2.00115	0.796092	1.15323	0.400225	1.36455
CCDC3	ENSG00000151468.10	protein_coding	3.93	0.742868	2.56677e-08	8.01776e-06	higher in COL1 OI	0.017462	0.0584198	0.570467	0.375069	0.43232	0.786519	0.521034	0.808558
RNF144A	ENSG00000151692.14	protein_coding	2.071	0.485056	6.06681e-07	9.57082e-05	higher in COL1 OI	0.0962864	0.111228	0.666452	1.94125	1.93893	0.508534	0.803458	2.20674
CENPU	ENSG00000151725.11	protein_coding	2.323	0.529699	2.97831e-07	5.5999e-05	higher in COL1 OI	0.55732	0.483464	1.91715	4.2779	2.98436	3.10072	3.57051	7.41609
TCF7L1	ENSG00000152284.4	protein_coding	-2.079	0.456529	5.32652e-07	8.7875e-05	Higher in non-OI	16.8404	10.7721	5.31637	2.45605	3.31217	2.98689	3.2405	2.49061
PLEKHG4B	ENSG00000153404.14	protein_coding	3.246	0.800175	1.68842e-06	0.0002026	higher in COL1 OI	0.106348	0.00375505	0.262879	0.406877	0.611156	0.334197	0.307475	0.747363
ABCA6	ENSG00000154262.12	protein_coding	-4.14	0.906722	6.98676e-07	0.000105494	Higher in non-OI	0.0922017	1.29545	0	0.112551	0.00940216	0	0.0662227	0.141927
NCAM2	ENSG00000154654.14	protein_coding	-3.281	0.854406	1.44472e-05	0.00109653	Higher in non-OI	0.878696	2.84479	0.389702	0.608338	0.107087	0	1.19626	0.9633
DEPTOR	ENSG00000155792.9	protein_coding	-3.64	0.666936	7.72196e-09	3.1622e-06	Higher in non-OI	3.47494	16.5488	0.592468	1.13476	0.337625	0.646574	1.83836	0.409889
KCNS2	ENSG00000156486.7	protein_coding	-4.615	1.21061	1.84476e-05	0.00135067	Higher in non-OI	0	0.359755	0	0.0202906	0	0.00996781	0.0331731	0.0218944
NMNAT2	ENSG00000157064.10	protein_coding	-2.079	0.456937	5.15032e-07	8.60779e-05	Higher in non-OI	1.35554	4.61572	0.720097	0.52976	0.569319	1.13766	0.884916	0.999814
WDR66	ENSG00000158023.9	protein_coding	-2.105	0.612153	5.27368e-05	0.00305099	Higher in non-OI	0.641467	4.74211	0.781258	0.859377	0.243289	0.452226	0.416442	0.744538
GALNT14	ENSG00000158089.14	protein_coding	4.433	0.994572	1.54837e-06	0.000194086	higher in COL1 OI	0	0.0989894	1.52487	0.366238	1.39443	1.229	0.424333	0.668569
STC1	ENSG00000159167.11	protein_coding	3.213	0.719539	1.2112e-07	2.78613e-05	higher in COL1 OI	0.187916	0.0654334	1.08917	3.34749	1.7687	1.6902	0.462436	3.93444
ACTC1	ENSG00000159251.6	protein_coding	-3.948	1.22654	0.000128295	0.0058966	Higher in non-OI	0.0551614	0.606082	0.0465566	0	0	0.0105909	0.0117513	0
CLDN14	ENSG00000159261.10	protein_coding	-4.12	0.696456	4.45128e-10	2.53968e-07	Higher in non-OI	0.286191	2.23042	0	0.0581833	0.0672254	0	0.102402	0.0766282
PTGIR	ENSG00000160013.8	protein_coding	-2.68	0.423144	2.84561e-11	2.49749e-08	Higher in non-OI	5.81219	8.28949	1.17618	1.09393	0.992455	0.736608	1.41906	1.30219
PTGER1	ENSG00000160951.3	protein_coding	-2.579	0.703919	2.11182e-05	0.0015201	Higher in non-OI	1.37423	0.481313	0.247336	0.0764452	0.132729	0	0.209522	0.150983
CYGB	ENSG00000161544.9	protein_coding	-2.389	0.604852	7.82246e-06	0.000674117	Higher in non-OI	9.16897	1.6419	1.59539	1.02236	2.04958	2.14218	1.16132	0.82751
ZG16B	ENSG00000162078.11	protein_coding	-3.17	0.944023	6.31991e-05	0.00350904	Higher in non-OI	0.449182	2.39544	0.0933732	0	0.042342	0	0.272356	0.114076
SHANK2	ENSG00000162105.17	protein_coding	2.005	0.548113	5.65763e-06	0.000517188	higher in COL1 OI	2.2895	1.73065	7.09845	12.7593	15.2553	1.99447	7.83074	9.24629
PDPN	ENSG00000162493.16	protein_coding	2.636	0.662455	1.57901e-06	0.000196391	higher in COL1 OI	0	0.868023	7.05832	2.58893	3.58604	2.91034	1.42524	4.00998
EN1	ENSG00000163064.6	protein_coding	-2.226	0.513435	1.42235e-06	0.000185309	Higher in non-OI	3.43764	2.15898	1.06141	0.752031	1.02286	0.473041	0.294795	0.431833
FBLN2	ENSG00000163520.13	protein_coding	-2.678	0.472056	1.76618e-09	7.89818e-07	Higher in non-OI	37.1056	108.434	14.0756	8.17725	13.5863	16.7557	8.85583	7.10814
SGO2	ENSG00000163535.17	protein_coding	2.163	0.617796	1.11178e-05	0.000880169	higher in COL1 OI	0.0643331	0.415922	0.418257	1.32934	0.593043	0.823528	0.650819	1.72572
PCOLCE2	ENSG00000163710.7	protein_coding	-3.116	0.529937	5.55755e-10	2.9663e-07	Higher in non-OI	4.10736	14.1835	0.535691	3.43946	0.563289	0.674447	2.92331	1.10297
KIF15	ENSG00000163808.16	protein_coding	2.194	0.805314	0.00012215	0.00565473	higher in COL1 OI	0.0934881	0.0519363	0.471612	0.675591	0.39215	0.60937	1.37086	2.854
MELTF	ENSG00000163975.11	protein_coding	-2.701	0.528501	3.83949e-08	1.07675e-05	Higher in non-OI	3.11542	27.818	1.37016	2.11046	0.766758	2.77849	1.81958	1.60552
PI16	ENSG00000164530.13	protein_coding	-10.227	1.57141	6.48642e-11	4.87838e-08	Higher in non-OI	1.05927	109.109	0.0760208	0	0.0270993	0	0.0513291	0.030927
BAALC	ENSG00000164929.16	protein_coding	2.648	0.665129	1.02368e-06	0.000143754	higher in COL1 OI	8.97643	1.17099	225.613	130.355	101.345	65.5361	89.177	104.534
IFI27	ENSG00000165949.12	protein_coding	-4.228	0.772023	7.83573e-09	3.1622e-06	Higher in non-OI	6.8764	99.2826	1.74542	0.403487	0.411264	1.26941	8.72301	0.842529
ADAMTS15	ENSG00000166106.3	protein_coding	-2.941	0.721387	4.7988e-06	0.000453719	Higher in non-OI	0.18651	0.641504	0.114847	0.0835679	0.0174806	0.00746692	0.0248275	0.0500543
MFAP4	ENSG00000166482.11	protein_coding	-2.83	0.449713	3.98455e-11	3.13945e-08	Higher in non-OI	12.7384	54.2598	4.32147	3.76739	6.36096	3.37765	6.04902	3.54869
GPRC5B	ENSG00000167191.11	protein_coding	-4.301	0.81441	2.21748e-08	7.64384e-06	Higher in non-OI	0.195856	2.01103	0.133987	0.274498	0.0669984	0.138971	0.154065	0.164412
PBK	ENSG00000168078.9	protein_coding	2.23	0.454212	2.40057e-08	8.01776e-06	higher in COL1 OI	0.871144	0.883419	3.31787	7.19758	3.89915	4.53758	6.65337	12.0421
CMAHP	ENSG00000168405.14	unitary_pseudogene	-2.723	0.648633	3.034e-06	0.000315727	Higher in non-OI	3.39904	9.99727	0.160578	0.453569	0.436125	1.23729	1.47603	1.22827
SDPR	ENSG00000168497.4	protein_coding	-4.296	0.866097	1.21239e-07	2.78613e-05	Higher in non-OI	0.057674	4.3418	0.136825	0.19716	0.0811147	0.0553163	0.122894	0.074217
GFRA2	ENSG00000168546.10	protein_coding	7.622	2.70821	6.4638e-07	9.97039e-05	higher in COL1 OI	0	0	0.523248	2.15396	0.766867	0.261337	0.163941	0.46861
ATF5	ENSG00000169136.9	protein_coding	-2.278	0.71145	0.00012903	0.00591395	Higher in non-OI	6.77201	121.226	10.8255	7.05607	12.4952	16.2294	13.9429	6.51944
SCN9A	ENSG00000169432.14	protein_coding	-3.941	0.633797	8.69273e-11	6.25348e-08	Higher in non-OI	0.663392	2.58493	0.00777276	0.192995	0.0443293	0.245303	0.0898695	0.181748
CKAP2L	ENSG00000169607.12	protein_coding	2.242	0.739086	4.39563e-05	0.0027088	higher in COL1 OI	0.224693	0.221217	0.36085	1.50168	0.601425	1.13471	1.17982	2.74229
NLGN1	ENSG00000169760.17	protein_coding	-4.784	1.10884	2.49743e-06	0.000270082	Higher in non-OI	0.0274927	1.20816	0	0	0	0	0	0
PCDH7	ENSG00000169851.15	protein_coding	-2.472	0.429296	9.43861e-10	4.46203e-07	Higher in non-OI	1.26655	2.62582	0.330565	0.407714	0.408753	0.254455	0.202041	0.500634
MYO7B	ENSG00000169994.18	protein_coding	-2.813	0.591046	1.99902e-07	4.10068e-05	Higher in non-OI	0.229361	0.228571	0.0495657	0.0370971	0.0870162	0.043483	0.0975334	0.0501431
KRT8	ENSG00000170421.12	protein_coding	-3.193	0.43905	4.93917e-14	7.42941e-11	Higher in non-OI	20.2693	38.1943	4.31302	5.52727	2.97163	1.41252	2.54731	1.02613
IRX2	ENSG00000170561.12	protein_coding	3.005	0.988722	9.26285e-05	0.00461636	higher in COL1 OI	0.0197637	0	0.382741	0.255416	0.0889871	0.687955	0.586696	0.152484
TRH	ENSG00000170893.3	protein_coding	-4.671	1.13302	5.00072e-06	0.000470125	Higher in non-OI	0.1797	1.6585	0	0	0	0.0245254	0.136737	0
HAS2	ENSG00000170961.6	protein_coding	2.498	0.386144	2.01601e-12	2.77974e-09	higher in COL1 OI	1.90975	2.40697	11.4803	15.1352	9.4913	13.7148	21.7497	28.2247
BCL2	ENSG00000171791.12	protein_coding	2.054	0.662987	4.48607e-05	0.00273899	higher in COL1 OI	0.100654	0.025964	0.302339	0.512537	0.321898	0.604338	0.685753	1.10391
SYNPO2	ENSG00000172403.10	protein_coding	-2.369	0.531755	8.88515e-07	0.000131262	Higher in non-OI	0.914916	1.87287	0.23202	0.283535	0.121653	0.123294	0.626223	0.167448
NDNF	ENSG00000173376.13	protein_coding	2.71	0.924814	3.58361e-05	0.00233891	higher in COL1 OI	0.672074	1.40761	4.57861	14.2722	1.30964	3.1523	8.85568	30.9349
IL20RB	ENSG00000174564.12	protein_coding	-3.079	0.916893	8.67006e-05	0.00436581	Higher in non-OI	0.122959	7.70062	0.647098	0.279082	0.342461	0.850915	0.0786571	0.157988
PQLC2L	ENSG00000174899.10	protein_coding	-2.398	0.66357	2.60118e-05	0.001816	Higher in non-OI	1.03796	4.84242	0.168175	0.436791	0	0.275282	0.352327	0.608492
LRRN1	ENSG00000175928.5	protein_coding	2.685	0.839923	4.32833e-05	0.00268227	higher in COL1 OI	0.0596846	0	0.352564	0.209932	0.228289	0.137479	0.394186	0.491741
PRR15	ENSG00000176532.3	protein_coding	-4.156	0.711118	7.91284e-10	3.96745e-07	Higher in non-OI	1.16693	3.92496	0.298406	0.184404	0.17761	0.0301104	0.100925	0
MAF	ENSG00000178573.6	protein_coding	2.205	0.624716	8.49811e-06	0.000717397	higher in COL1 OI	0.184504	0.015288	0.848575	0.969728	0.700551	0.384761	0.989022	0.711717
S1PR5	ENSG00000180739.13	protein_coding	-2.635	0.782605	6.38904e-05	0.00353555	Higher in non-OI	0.669493	0.163294	0.0715293	0.0662788	0.0764813	0.0216684	0.167908	0.0290991
OXTR	ENSG00000180914.10	protein_coding	-4.482	1.07479	5.83564e-06	0.00053053	Higher in non-OI	0.650122	28.2121	1.95556	0.54355	0.127687	0.257643	0.230831	0.0930153
CACNB4	ENSG00000182389.19	protein_coding	-6.446	1.25606	5.96579e-08	1.56682e-05	Higher in non-OI	0	3.43865	0	0	0	0.0123713	0.0689736	0.0198802
CADM1	ENSG00000182985.16	protein_coding	3.022	0.485201	7.63828e-12	8.42554e-09	higher in COL1 OI	4.9723	1.17317	34.4829	31.7321	25.5883	58.8187	42.9533	32.6751
CCBE1	ENSG00000183287.13	protein_coding	2.38	0.304346	1.23012e-16	3.39227e-13	higher in COL1 OI	5.91706	6.17043	24.1519	31.2548	31.6739	32.2881	36.6839	48.5386
ADRA2C	ENSG00000184160.7	protein_coding	-2.82	0.618348	6.05848e-07	9.57082e-05	Higher in non-OI	0.726775	9.22726	0.96256	0.480288	0.528436	0.63928	0.858668	0.662783
SLC24A3	ENSG00000185052.11	protein_coding	-5.671	0.705123	2.47962e-16	5.86112e-13	Higher in non-OI	9.80544	2.96031	0.130793	0.205954	0.0976523	0.0118984	0.259074	0.0957723
FAM43A	ENSG00000185112.5	protein_coding	-2.079	0.423898	9.10471e-08	2.24846e-05	Higher in non-OI	1.55297	3.46346	0.61351	0.473688	0.458807	0.297496	0.889636	0.698892
TLCD2	ENSG00000185561.9	protein_coding	-2.004	0.561321	3.25731e-05	0.002182	Higher in non-OI	0.206014	2.82345	0.264088	0.352464	0.380647	0.318164	0.305572	0.350711
IFIT1	ENSG00000185745.9	protein_coding	-2.474	0.751788	9.81506e-05	0.00484776	Higher in non-OI	0.332901	10.7643	0.574729	1.06531	0.522864	0.496038	1.17166	1.2628
ERCC6L	ENSG00000186871.6	protein_coding	2.539	0.638182	2.0462e-06	0.000235114	higher in COL1 OI	0.0425632	0.0830908	0.179644	0.686358	0.383069	0.412696	0.612096	0.951169
COL4A1	ENSG00000187498.14	protein_coding	-2.344	0.457732	3.41083e-08	9.90097e-06	Higher in non-OI	417.536	185.268	61.6722	44.8099	61.3257	57.8511	110.95	80.8324
COL14A1	ENSG00000187955.11	protein_coding	-3.987	1.14952	8.00032e-05	0.00407302	Higher in non-OI	15.4198	0.866533	0.504127	0.519025	0.123672	1.06293	1.00665	0.123175
WNT7B	ENSG00000188064.9	protein_coding	2.695	0.649996	6.19637e-07	9.67219e-05	higher in COL1 OI	0.35719	0.157788	2.12402	2.25555	2.08474	1.54488	0.523477	2.11118
LCTL	ENSG00000188501.11	protein_coding	3.119	0.559651	1.19402e-09	5.48785e-07	higher in COL1 OI	0.056687	0.249491	1.76097	2.16882	1.55551	1.13835	1.72828	2.47978
KRTAP1-1	ENSG00000188581.8	protein_coding	5.799	1.01726	2.46504e-10	1.56871e-07	higher in COL1 OI	0.310192	0.086316	5.58111	5.63317	2.36476	2.99848	16.4308	30.5302
FAM111B	ENSG00000189057.10	protein_coding	2.389	0.8991	0.000144005	0.00642241	higher in COL1 OI	0.104205	0.0691742	0.13934	0.861162	0.312383	0.358335	0.845039	1.05496
LAMA2	ENSG00000196569.11	protein_coding	-4.145	0.676072	1.72648e-10	1.19026e-07	Higher in non-OI	0.800089	17.9229	0.172833	0.737904	0.371598	0.476361	0.576115	0.515599
XRCC2	ENSG00000196584.2	protein_coding	2.399	0.543933	4.21147e-07	7.25864e-05	higher in COL1 OI	0.0764257	0.102017	0.252265	0.574555	0.171989	0.420298	0.614599	0.731418
LRRC8B	ENSG00000197147.12	protein_coding	2.877	0.852042	5.12083e-05	0.00297309	higher in COL1 OI	0.0260438	0.0294359	0.110517	0.2977	0.058689	0.119785	0.306381	0.320746
BLM	ENSG00000197299.10	protein_coding	2.111	0.752761	0.000109629	0.00524255	higher in COL1 OI	0.130034	0.488813	0.349288	0.554507	0.52083	1.57506	1.13275	1.43016
ENPP1	ENSG00000197594.11	protein_coding	2.683	0.606418	1.41662e-07	3.06263e-05	higher in COL1 OI	1.54234	1.88174	5.91213	24.4316	10.6859	6.66329	21.6031	34.1058
MFAP5	ENSG00000197614.10	protein_coding	-2.32	0.715852	0.000115357	0.00543788	Higher in non-OI	117.165	832.006	73.3871	46.5172	55.5799	50.0597	232.485	25.0447
MBP	ENSG00000197971.14	protein_coding	-7.497	0.761994	2.56962e-23	4.2517e-19	Higher in non-OI	1.54484	19.3042	0.00980649	0.00908259	0.0104523	0.195405	0.0349116	0.101444
WDHD1	ENSG00000198554.11	protein_coding	2.012	0.680597	6.53121e-05	0.00357832	higher in COL1 OI	0.354137	0.246955	0.42561	1.34396	0.791815	0.927944	1.804	2.46284
ITPRIPL1	ENSG00000198885.9	protein_coding	2.124	0.55002	6.07411e-06	0.000549192	higher in COL1 OI	0.0593472	0.0972799	0.446164	0.612717	0.583179	0.279342	0.252447	0.664473
DMD	ENSG00000198947.15	protein_coding	-3.619	0.604827	3.40148e-10	2.08448e-07	Higher in non-OI	2.92867	8.13778	0.462415	0.504741	0.281033	0.454502	0.583456	0.16747
MFAP3L	ENSG00000198948.11	protein_coding	-2.104	0.585176	2.95795e-05	0.00202241	Higher in non-OI	0.434103	1.9402	0.319861	0.341135	0.389509	0.326107	0.431934	0.829493
SAMD5	ENSG00000203727.3	protein_coding	2.15	0.76263	0.00013848	0.00627749	higher in COL1 OI	0.0288231	0.0160767	0.0304287	0.246569	0.113457	0.193891	0.299262	0.241365
LINC00619	ENSG00000204187.5	lincRNA	4.27	1.05169	4.22859e-06	0.000411566	higher in COL1 OI	0.164954	0	0.690875	0.373906	2.41864	0.730333	0.469975	0.843653
HLA-F	ENSG00000204642.13	protein_coding	-2.041	0.591474	4.40389e-05	0.0027088	Higher in non-OI	4.62214	10.8153	2.40787	1.09009	2.81725	1.95319	2.29958	2.48576
KRTAP1-5	ENSG00000221852.4	protein_coding	2.3	0.689531	1.25363e-05	0.000978426	higher in COL1 OI	6.80441	1.08286	37.9517	40.427	24.1723	17.0059	45.7394	49.1564
RP11-958N24.2	ENSG00000227827.3	unprocessed_pseudogene	-4.077	0.783404	3.33801e-08	9.90097e-06	Higher in non-OI	1.90572	3.94116	1.08532	0.392099	1.21834	0.371818	0.365123	0.371759
LINC00578	ENSG00000228221.5	lincRNA	-3.819	1.15724	0.000103868	0.00503987	Higher in non-OI	0	9.22342	0	0.993861	0.889175	0	0.36895	0
LINC01013	ENSG00000228495.1	lincRNA	-4.014	0.976301	4.01835e-06	0.00039576	Higher in non-OI	1.56862	0.339789	0	0.0411906	0	0.103194	0.0903723	0
LINC01048	ENSG00000230390.1	lincRNA	-7.927	2.88978	1.5905e-06	0.000196391	Higher in non-OI	2.03787	4.81866	0	0	0	0	0	0
AP001189.4	ENSG00000236304.1	antisense	-3.493	0.790844	9.5707e-07	0.000137702	Higher in non-OI	0.195387	0.304839	0	0.0380423	0	0	0.0834101	0
RP11-1398P2.1	ENSG00000244459.2	lincRNA	-2.223	0.670383	6.48495e-05	0.00357667	Higher in non-OI	0	1.75843	0.405335	0	0.22542	0.543836	1.06936	0
RP11-184M15.1	ENSG00000248187.1	lincRNA	-4.134	1.06266	1.41786e-05	0.0010811	Higher in non-OI	0.0329249	2.82584	0.138422	0.0962373	0	0.0628444	0.17562	0
FMN1	ENSG00000248905.8	protein_coding	2.055	0.52948	2.23693e-06	0.000250083	higher in COL1 OI	0.298524	3.77749	1.58833	1.72941	2.28565	2.95888	5.34282	6.02261
RP11-760H22.2	ENSG00000254343.2	lincRNA	-2.959	0.699411	2.33829e-06	0.000257928	Higher in non-OI	0	0	0	0	0	0	0	0
PKD1P5	ENSG00000254681.6	transcribed_unprocessed_pseudogene	-4.575	0.471368	5.40807e-23	4.4741e-19	Higher in non-OI	4.27339	3.94821	2.64379	2.17348	1.69664	1.8066	1.68118	1.14867
RP11-672A2.4	ENSG00000254810.1	lincRNA	-3.241	0.971039	6.52811e-05	0.00357832	Higher in non-OI	0	0	0	0	0	0	0	0
MGAM	ENSG00000257335.8	protein_coding	-2.333	0.669578	4.55758e-05	0.00276226	Higher in non-OI	1.03458	0.920225	0.269468	0.488358	0.0454807	0.121551	0.107628	0.113004
LBX2-AS1	ENSG00000257702.3	antisense	-2.085	0.455284	4.0086e-07	7.05599e-05	Higher in non-OI	1.17965	2.5768	0.709568	0.651037	0.35234	0.322424	0.769996	0.804246
TMEM178B	ENSG00000261115.5	protein_coding	-2.17	0.522251	2.83674e-06	0.000300876	Higher in non-OI	0.275019	0.212071	0.505316	0.0395632	0.0363861	0.0272336	0.090424	0.0573436
RP4-555D20.2	ENSG00000261786.1	lincRNA	3.303	0.522627	1.09352e-11	1.12806e-08	higher in COL1 OI	0.0614197	0.0880878	0.620454	0.703269	0.740173	0.455132	1.40169	0.836283
GDF10	ENSG00000266524.2	protein_coding	-4.398	1.2437	4.15646e-05	0.00261493	Higher in non-OI	0.296206	0.0660597	0	0	0	0	0	0.0253898
CD24	ENSG00000272398.5	protein_coding	5.968	0.811942	2.35687e-15	4.33298e-12	higher in COL1 OI	0.322159	0	3.76196	10.0811	2.22805	3.1403	12.5808	12.1099
ABC7-42404400C24.1	ENSG00000277758.4	protein_coding	-2.022	0.577109	3.62376e-05	0.00234214	Higher in non-OI	0.654696	0.0727016	0.18816	0.121659	0.0478175	0.0762693	0.00886478	0.0107219
CTD-2562J17.6	ENSG00000279117.1	TEC	-3.218	0.661538	1.31038e-07	2.97007e-05	Higher in non-OI	0.775232	1.54195	0.176536	0.0817864	0	0.120362	0.22333	0.107737
RP4-555D20.1	ENSG00000280435.1	TEC	2.995	0.650631	2.85406e-07	5.49108e-05	higher in COL1 OI	0	0.212232	1.10086	0.958603	0.786308	0.666475	1.35398	0.773744
