# Supplementary material for: Phenotypic Spectrum and Molecular Basis in a Chinese Cohort of Osteogenesis Imperfecta With Mutations in Type I Collagen
Source: Front Genet. 2022 Jan 28;13:816078. doi: 10.3389/fgene.2022.816078 (PMC8831862; doi:10.3389/fgene.2022.816078)
Supplement: Supplementary file 4 [file Table1.XLSX]

## Sheet: 187 patients
PatientID	Family type	Family_ID	RelatedPatients	Affected gene(s)	Sillence classification	Novel	Nucleotide change	Predicted amino acid change	Qualitative or quantitative	Inheritance	Mutation effect	Year of birth	ACMG	Pathogenicity interpretation
S424	multi-patient	Fam-1	Cousin of S155 and S301		5							2015
S155	multi-patient	Fam-1	Cousin of S424 and S301		5							2011
S301	multi-patient	Fam-1	Cousin of S55 and S424		4							2018
S89	multi-patient	Fam-2	Cousin of S460, S419 and S420	COL1A1	4	No	c.2461G>A	p.Gly821Ser	Qualitative	AD	missense	2014
S460	multi-patient	Fam-2	Cousin of S89, S419 and S420	COL1A1	4	No	c.2461G>A	p.Gly821Ser	Qualitative	AD	missense	2013
S420	multi-patient	Fam-2	Sibling of S419 and cousin of S89 and S460	COL1A1	4	No	c.2461G>A	p.Gly821Ser	Qualitative	AD	missense	2014
S419	multi-patient	Fam-2	Sibling of S420 and cousin of S89 and S460	COL1A1	4	No	c.2461G>A	p.Gly821Ser	Qualitative	AD	missense	2009
S482	multi-patient	Fam-3	Cousin of S481	COL1A2	4	No	c.792+1insT	splicing	Quantitative	AD	splicing	2004
S481	multi-patient	Fam-3	Cousin of S482	COL1A2	1	No	c.792+1insT	splicing	Quantitative	AD	splicing	2015
S401	multi-patient	Fam-4	Sibling of S136		5							2002
S136	multi-patient	Fam-4	Sibling of S401		5							2006
S167	multi-patient	Fam-5	Sibling of S163	COL1A2	4	No	c.838G>C	p.Gly280Arg	Qualitative	AD	missense	2006
S163	multi-patient	Fam-5	Sibling of S167	COL1A2	4	No	c.838G>C	p.Gly280Arg	Qualitative	AD	missense	2003
S498	multi-patient	Fam-6	Sibling of S425		4							2019
S425	multi-patient	Fam-6	Sibling of S498		4							2017
S486	multi-patient	Fam-7	Sibling of S431 and S432		4							2010
S432	multi-patient	Fam-7	Twin of 431, Sibling of S486		4							2016
S431	multi-patient	Fam-7	Twin of 432, Sibling of S486		4							2016
S422	multi-patient	Fam-8	Twin of S421	COL1A1	4	No	c.2498G>C	p.Gly833Ala	Qualitative	AD	missense	2018
S421	multi-patient	Fam-8	Twin of S422	COL1A1	4	No	c.2498G>C	p.Gly833Ala	Qualitative	AD	missense	2018
S30	single-patient	Fam-9	-	COL1A1	1	No	c.769G>A	p.Gly257Arg	Qualitative	AD	missense	2005
S33	single-patient	Fam-10	-	COL1A1	4	No	c.3652G>A	p.Ala1218Thr	Qualitative	AD	missense	2001		Pathogenic
S13	single-patient	Fam-11	-		4							2012
S49	single-patient	Fam-12	-	COL1A1	4	No	c.2461G>A	p.Gly821Ser	Qualitative	AD	missense	2013
S47	single-patient	Fam-13	-	COL1A1	4	No	c.3470G>A	p.Gly1157Asp	Qualitative	AD	missense	1998
S15	single-patient	Fam-14	-	COL1A2	4	No	c.3815G>T	p.Cys1272Phe	Qualitative	AD	missense	2007
S50	single-patient	Fam-15	-	COL1A1	4	No	c.1821+1delC	splicing	Quantitative	AD	splicing	2001
S78	single-patient	Fam-16	-	COL1A2	4	No	c.792+1G>A	splicing	Quantitative	AD	splicing	2011
S7	single-patient	Fam-17	-		4							2006
S103	single-patient	Fam-18	-	COL1A1	4	No	c.3123delC	p.Ala1042Leufs*66	Quantitative	AD	frameshift	2001
S104	single-patient	Fam-19	-		4							2009
S11	single-patient	Fam-20	-	COL1A2	4	No	c.3034G>A	p.Gly1012Ser	Qualitative	AD	missense	2014
S21	single-patient	Fam-21	-	COL1A2	4	No	c.1801G>A	p.Gly601Ser	Qualitative	AD	missense	2007
S124	single-patient	Fam-22	-		4							2013
S158	single-patient	Fam-23	-		4							2015
S160	single-patient	Fam-24	-		4							1996
S173	single-patient	Fam-25	-		3							1997
S188	single-patient	Fam-26	-		4							2011
S215	single-patient	Fam-27	-	COL1A2	4	No	c.865G>A	p.Gly289Ser	Qualitative	AD	missense	2012
S245	single-patient	Fam-28	-	COL1A1	3	No	c.1875+1G>A	Splicing	Quantitative	AD	splicing	2002
S251	single-patient	Fam-29	-	COL1A1	1	YES	c.3870C>A	p.Phe1290Leu	Qualitative	AD	missense	2007	PM2, PP4	VUS
S254	single-patient	Fam-30	-	COL1A2	4	No	c.2045G>A	p.Gly682Asp	Qualitative	AD	missense	2014
S257	single-patient	Fam-31	-	COL1A1	3	No	c.1875+1G>A	Splicing	Quantitative	AD	splicing	2001
S259	single-patient	Fam-32	-		5							2000
S265	single-patient	Fam-33	-	COL1A2	4	No	c.2531G>A	p.Gly844Asp	Qualitative	AD	missense	2003
S309	single-patient	Fam-34	-	COL1A1	2	No	c.3803A>T	p.Asp1268Val	Qualitative	AD	missense	2019	PM2, PP4	VUS
S18	single-patient	Fam-35	-	COL1A2	1	No	c.792+2T>G	splicing	Quantitative	AD	splicing	2014
S369	single-patient	Fam-36	-		4							2007
S407	single-patient	Fam-37	-	COL1A1	1	No	c.1405C>T	p.Arg469*	Quantitative	AD	nonsense	2012
S411	single-patient	Fam-38	-	COL1A2	4	No	c.982G>A	p.Gly328Ser	Qualitative	AD	missense	2003
S414	single-patient	Fam-39	-	COL1A1	4	YES	c.1517G>C	p.Gly506Ala	Qualitative	AD	missense	2006
S389	single-patient	Fam-40	-	COL1A2	3	YES	c.2197G>A	p.Gly733Ser	Qualitative	AD	missense	2009
S336	single-patient	Fam-41	-	COL1A1	4	No	c.658C>T	p.Arg220*	Quantitative	AD	nonsense	2010
S271	single-patient	Fam-42	-	COL1A1	1	YES	c.1298_1299insT	p.Gly434Argfs*2	Quantitative	AD	frameshift	2014
S233	single-patient	Fam-43	-		5							2007
S164	single-patient	Fam-44	-		5							2010
S26	single-patient	Fam-45	-		4							1991
S68	single-patient	Fam-46	-	COL1A1	4	No	c.2461G>A	p.Gly821Ser	Qualitative	AD	missense	2011
S280	single-patient	Fam-47	-	COL1A1	4	No	c.757C>T	p.Arg253*	Quantitative	AD	nonsense	2013
S288	single-patient	Fam-48	-	COL1A2	4	YES	c.784G>C	p.Gly262Arg	Qualitative	AD	missense	2010
S66	single-patient	Fam-49	-	COL1A1	4	No	c.823G>A	p.Gly275Ser	Qualitative	AD	missense
S337	single-patient	Fam-50	-	COL1A1	4	No	c.4356G>C	p.Gln1452His	Qualitative	AD	missense	2015	PM2, PP3, PP4	VUS
S416	single-patient	Fam-51	-		5							2014
S441	single-patient	Fam-52	-	COL1A2	4	No	c.3088G>A	p.Gly1030Ser	Qualitative	AD	missense	2011
S147	single-patient	Fam-53	-		4							2014
S94	single-patient	Fam-54	-	COL1A1	1	No	c.3421C>T	p.Arg1141*	Quantitative	AD	nonsense	2013
S410	single-patient	Fam-55	-		4							2005
S93	single-patient	Fam-56	-	COL1A1	4	No	c.416_419del	p.Gly139Valfs*125	Quantitative	AD	frameshift	2011
S182	single-patient	Fam-57	-		4							2003
S426	single-patient	Fam-58	-		4							2012
S372	single-patient	Fam-59	-	COL1A1	4	No	c.G2299G>A	p.Gly767Ser	Qualitative	AD	missense	2013
S268	single-patient	Fam-60	-	COL1A1, COL1A2	3	No	COL1A1 (c.590G>A), COL1A2 (c.650G>A)	COL1A1 (p.Gly197Asp), COL1A2 (p.Gly217Glu)	Qualitative	AD	missense/missense	2006
S116	single-patient	Fam-61	-		3							2017
S360	single-patient	Fam-62	-		3							2007
S305	single-patient	Fam-63	-		5							2001
S382	single-patient	Fam-64	-	COL1A1	4	No	c.2398-1G>C	Splicing	Quantitative	AD	splicing	2010
S150	single-patient	Fam-65	-	COL1A2	1	No	c.3256_3257insG	p.Gln1086Argfs*24	Quantitative	AD	frameshift	2000
S62	single-patient	Fam-66	-	COL1A2	1	No	c.1927G>A	p.Gly643Arg	Qualitative	AD	missense	2012
S58	single-patient	Fam-67	-		3
S214	single-patient	Fam-68	-	COL1A2	4	No	c.2835+1G>A	Splicing	Quantitative	AD	splicing	1994
S384	single-patient	Fam-69	-		1							2010
S373	single-patient	Fam-70	-	COL1A1	1	No	c.1001dupC	p.Gly335Trpfs*18	Quantitative	AD	frameshift	2016
S107	single-patient	Fam-71	-	COL1A2	4	No	c.982G>A	p.Gly328Ser	Qualitative	AD	missense	2005
S351	single-patient	Fam-72	-	COL1A2	3	No	c.2765G>T	p.Gly922Val	Qualitative	AD	missense	2000
S82	single-patient	Fam-73	-	COL1A2	4	No	c.3304G>T	p.Gly1102Cys	Qualitative	AD	missense	2013
S264	single-patient	Fam-74	-	COL1A2	4	No	c.838G>T	p.Gly280Cys	Qualitative	AD	missense
S190	single-patient	Fam-75	-	COL1A1	3	No	c.2299G>A	p.Gly767Ser	Qualitative	AD	missense	1987
S286	single-patient	Fam-76	-	COL1A1	4	No	c.3135delT	p.Gly1046Valfs*62	Quantitative	AD	frameshift	2000
S115	single-patient	Fam-77	-		4							2012
S122	single-patient	Fam-78	-	COL1A2	4	No	c.632G>A	p.Gly211Asp	Qualitative	AD	missense
S83	single-patient	Fam-79	-		5							2009
S330	single-patient	Fam-80	-		4							2017
S340	single-patient	Fam-81	-	COL1A2	4	No	c.650G>A	p.Gly217Glu	Qualitative	AD	missense	2017
S139	single-patient	Fam-82	-	COL1A1	4	No	c.4367T>C	p.Phe1456Ser	Qualitative	AD	missense	2010	PM2, PP4	VUS
S161	single-patient	Fam-83	-		3							1994
S199	single-patient	Fam-84	-		4							2014
S110	single-patient	Fam-85	-	COL1A1	1	No	c.1155+1G>A	splicing	Quantitative	AD	splicing	2016
S405	single-patient	Fam-86	-		3							2002
S198	single-patient	Fam-87	-	COL1A2	4	No	c.3034G>A	p.Gly1012Ser	Qualitative	AD	missense	2016
S223	single-patient	Fam-88	-		5							2014
S326	single-patient	Fam-89	-	COL1A2	4	No	c.G812A	p.Gly271Asp	Qualitative	AD	missense	1999
S458	single-patient	Fam-90	-	COL1A2	4	No	c.693+1G>C	splicing	Quantitative	AD	splicing	2016
S117	single-patient	Fam-91	-		4							2008
S320	single-patient	Fam-92	-	COL1A2	1	No	c.2756G>A	p.Gly919Asp	Qualitative	AD	missense	2009
S176	single-patient	Fam-93	-	COL1A1	4	No	c.2461G>A	p.Gly821Ser	Qualitative	AD	missense	1997
S260	single-patient	Fam-94	-	COL1A1	1	No	c.4339_4364del	p.Val1447Lfs*132	Quantitative	AD	frameshift	2016
S48	single-patient	Fam-95	-	COL1A1	4	No	c.3569G>A	p.Gly1190Asp	Qualitative	AD	missense	2019
S159	single-patient	Fam-96	-	COL1A2	4	No	c.1801G>A	p.Gly601Ser	Qualitative	AD	missense	2005
S313	single-patient	Fam-97	-	COL1A1	4	No	c.608G>T	p.Gly203Val	Qualitative	AD	missense	2007
S443	single-patient	Fam-98	-	COL1A1	1	YES	c.1051delG	p.Ala351Leufs*190	Quantitative	AD	frameshift	2016
S5	single-patient	Fam-99	-		5							2008
S2	single-patient	Fam-100	-		4							2009
S100	single-patient	Fam-101	-	COL1A1	4	No	c.2569G>T	p.Gly857Cys	Qualitative	AD	missense	2009
S118	single-patient	Fam-102	-	COL1A2	4	No	c.2441G>A, c.4048G>A	p.Gly814Glu/p.Gly1350Ser	Qualitative	AD	missense	2009
S417	single-patient	Fam-103	-	COL1A2	4	No	c.1991G>A	p.Gly664Asp	Qualitative	AD	missense	2013
S227	single-patient	Fam-104	-		5							2000
S343	single-patient	Fam-105	-		3							2005
S285	single-patient	Fam-106	-		4							2006
S145	single-patient	Fam-107	-		3
S10001	single-patient	Fam-108	-	COL1A2	4	No	c.2025+4A>G	splicing	Quantitative	AD	splicing
S381	single-patient	Fam-109	-	COL1A2	4	No	c.2323G>A	p.Gly775Arg	Qualitative	AD	missense	2006
S275	single-patient	Fam-110	-	COL1A2	4	No	c.1567G>A	p.Gly523Ser	Qualitative	AD	missense	1997
S221	single-patient	Fam-111	-		4							2014
S197	single-patient	Fam-112	-	COL1A2	4	No	c.2035G>A	p.Gly679Ser	Qualitative	AD	missense	2003
S444	single-patient	Fam-113	-	COL1A1	4	No	c.2613delT	p.Gly872Valfs*236	Quantitative	AD	frameshift	1994
S303	single-patient	Fam-114	-		5							2013
S67	single-patient	Fam-115	-	COL1A2	4	No	c.1045G>A	p.Gly349Ser	Qualitative	AD	missense	2008
S216	single-patient	Fam-116	-	COL1A1	4	No	c.2461G>A	p.Gly821Ser	Qualitative	AD	missense	2002
S171	single-patient	Fam-117	-	COL1A2	4	YES	c.1495G>A	p.Gly499Ser	Qualitative	AD	missense	1991
S272	single-patient	Fam-118	-	COL1A2	4	No	c.1541G>C	p.Gly514Ala	Qualitative	AD	missense	2012
S390	single-patient	Fam-119	-	COL1A1	4	No	c.770G>T	p.Gly257Val	Qualitative	AD	missense	1998
S222	single-patient	Fam-120	-	COL1A1	4	No	c.4005+1G>A	splicing	Quantitative	AD	splicing	2006
S383	single-patient	Fam-121	-	COL1A1	4	No	c.858+1G>A	splicing	Quantitative	AD	splicing	2005
S342	single-patient	Fam-122	-	COL1A1	4	No	c.1102G>A	p.Gly368Ser	Qualitative	AD	missense	2001
S202	single-patient	Fam-123	-	COL1A2	4	No	c.838G>C	p.Gly280Arg	Qualitative	AD	missense	2008
S151	single-patient	Fam-124	-	COL1A2	4	YES	c.3271_3279del	p.1091_1093del	Quantitative	AD	in-frame deletion	2007
S72	single-patient	Fam-125	-	COL1A2	4	No	c.578G>T	p.Gly193Val	Qualitative	AD	missense	2004
S85	single-patient	Fam-126	-	COL1A1	4	No	c.3207+1G>A	splicing	Quantitative	AD	splicing	2009
S166	single-patient	Fam-127	-	COL1A1	4	No	c.923G>T	p.Gly308Val	Qualitative	AD	missense	2016
S291	single-patient	Fam-128	-	COL1A2	4	No	c.794G>A	p.Gly265Asp	Qualitative	AD	missense	2011
S142	single-patient	Fam-129	-		5							2013
S144	single-patient	Fam-130	-	COL1A1	1	No	c.1138G>A	p.Gly380Ser	Qualitative	AD	missense	2014
S123	single-patient	Fam-131	-	COL1A1	4	No	c.1408G>T	p.Gly470*	Quantitative	AD	nonsense	2005
S3	single-patient	Fam-132	-	COL1A1	4	No	c.1669-2A>G	splicing	Quantitative	AD	splicing	2006
S363	single-patient	Fam-133	-		5							2016
S200	single-patient	Fam-134	-	COL1A1	4	No	c.3647A>G	p.Tyr1216Cys	Qualitative	AD	missense	2013
S370	single-patient	Fam-135	-		1							2014
S133	single-patient	Fam-136	-		4							2016
S415	single-patient	Fam-137	-		3							1999
S229	single-patient	Fam-138	-	COL1A2	4	No	c.2314G>A	p.Gly772Ser	Qualitative	AD	missense	2014
S287	single-patient	Fam-139	-	COL1A2	4	No	c.568G>C	p.Gly190Arg	Qualitative	AD	missense	1999
S396	single-patient	Fam-140	-	COL1A1	4	No	c.174C>A	p.Cys58*	Quantitative	AD	nonsense	1990
S344	single-patient	Fam-141	-	COL1A1	4	No	c.4338dupC	p.Val1447Argfs*104	Quantitative	AD	frameshift	2011
S224	single-patient	Fam-142	-	COL1A2	1	No	c.1586G>A	p.Gly529Asp	Qualitative	AD	missense	2002
S86	single-patient	Fam-143	-	COL1A2	1	No	c.595-2A>G	splicing	Quantitative	AD	splicing	2003
S339	single-patient	Fam-144	-	COL1A1	4	YES	c.805-2A>G	splicing	Quantitative	AD	splicing	2006
S408	single-patient	Fam-145	-	COL1A2	1	No	c.2815G>T	p.Asp939Tyr	Qualitative	AD	missense	2007	PM2, PP4	VUS
S12	single-patient	Fam-146	-		4							2011
S355	single-patient	Fam-147	-	COL1A1	4	YES	c.1145C>A	p.Ala382Asp	Qualitative	AD	missense	2013	PM2, PP3, PP4	VUS
S6	single-patient	Fam-148	-	COL1A2	4	No	c.2738G>A	p.Gly913Asp	Qualitative	AD	missense	2005
S427	single-patient	Fam-149	-	COL1A1	4	YES	c.3468C>G	p.Asn1156Lys	Qualitative	AD	missense	2011
S246	single-patient	Fam-150	-		4							1981
S423	single-patient	Fam-151	-		4							2014
S16	single-patient	Fam-152	-	COL1A2	4	YES	c.1990G>T	p.Gly664Cys	Qualitative	AD	missense	2008
S470	single-patient	Fam-153	-	COL1A1	3	No	c.2155G>A	p.Gly719Ser	Qualitative	AD	missense	1991
S471	single-patient	Fam-154	-		3							1994
S141	single-patient	Fam-155	-		4							2014
S489	single-patient	Fam-156	-	COL1A1, COL1A2	4	YES	COL1A1 (c.4198G>C), COL1A2 (c.2943delT)	COL1A1 (p.Ala1400Pro), COL1A2 (p.Gly982Valfs*41)	Quantitative	AD	missense/framshift	2018	COL1A1: PP3, PP4, BP5 COL1A2: PVS1, PM2, PP4	COL1A1:VUS COL1A2: Pathogenic
S488	single-patient	Fam-157	-	COL1A1	3	No	c.2155G>A	p.Gly719Ser	Qualitative	AD	missense	1989
S302	single-patient	Fam-158	-	COL1A2	4	YES	c.3237_3238insCGAGGCCCTCAGGGTCAC	p.Ile1079delinsIRGPQGH	Quantitative	AD	in-frame insertion	2004
S356	single-patient	Fam-159	-		4
S207	single-patient	Fam-160	-	COL1A2	4	No	c.3304G>C	p.Gly1102Arg	Qualitative	AD	missense	2012
S52	single-patient	Fam-161	-		1							2001
S480	single-patient	Fam-162	-	COL1A2	1	No	c.3197G>T	p.Gly1066Val	Qualitative	AD	missense	2018
S22	single-patient	Fam-163	-	COL1A1	4	No	c.1252delT	p.Ser418Leufs*123	Quantitative	AD	frameshift	2007
S10002	single-patient	Fam-164	-		1
S492	single-patient	Fam-165	-	COL1A1	4	No	c.934C>T	p.Arg312Cys	Qualitative	AD	missense	1990
S88	single-patient	Fam-166	-	COL1A2	4	No	c.2197G>T	p.Gly733Cys	Qualitative	AD	missense	1993
S346	single-patient	Fam-167	-	COL1A2	4	No	c.693+5G>A	splicing	Quantitative	AD	splicing	2001
S10003	single-patient	Fam-168	-	COL1A1	1	No	c.2127+1G>A	splicing	Quantitative	AD	splicing	2010
S494	single-patient	Fam-169	-	COL1A2	4	No	c.2197G>T	p.Gly733Cys	Qualitative	AD	missense	2012
S387	single-patient	Fam-170	-		4							2004
S496	single-patient	Fam-171	-		3							1998
S19	single-patient	Fam-172	-		4							2007
S394	single-patient	Fam-173	-		3							1997
S10004	single-patient	Fam-174	-		4							1999
S10005	single-patient	Fam-175	-		4							2009
